# Supplementary material for: Establishment of Translational Luciferase-Based Cancer Models to Evaluate Antitumoral Therapies
Source: Int J Mol Sci. 2024 Sep 27;25(19):10418. doi: 10.3390/ijms251910418 (PMC11476533; doi:10.3390/ijms251910418)
Supplement: Supplementary file 1 [file ijms-25-10418-s001.zip]

Archive with 1 entries (1 files):
- ijms-3210116-supplementary.pdf
